# Supplementary material for: Response of Soil Bacterial Diversity, Predicted Functions and Co-Occurrence Patterns to Nanoceria and Ionic Cerium Exposure
Source: Microorganisms. 2022 Oct 6;10(10):1982. doi: 10.3390/microorganisms10101982 (PMC9607988; doi:10.3390/microorganisms10101982)
Supplement: Supplementary file 1 [file microorganisms-10-01982-s001.zip]

Archive with 1 entries (1 files):
- microorganisms-1929140-supplementary.pdf
